# Supplementary material for: Magnetic Iron Oxide Nanoneedles with Hierarchical Structure for Controllable Catalytic Activity of 4-Nitrophenol Reduction
Source: Nanomaterials (Basel). 2023 Mar 13;13(6):1037. doi: 10.3390/nano13061037 (PMC10054365; doi:10.3390/nano13061037)
Supplement: Supplementary file 1 [file nanomaterials-13-01037-s001.zip]

Archive with 1 entries (1 files):
- nanomaterials-2277234-supplementary.pdf
